# Supplementary material for: Psychotherapeutic Interventions and Psychosocial Outcomes Following Perinatal Loss: An Umbrella Review with a Patient-Centered Care Perspective
Source: Healthcare (Basel). 2026 Jul 16;14(14):2141. doi: 10.3390/healthcare14142141 (PMC13411264; doi:10.3390/healthcare14142141)
Supplement: Supplementary file 1 [file healthcare-14-02141-s001.zip]

Archive with 1 entries (1 files):
- healthcare-4417071-supplementary.pdf
